# Supplementary material for: Plasma soluble L-selectin in medicated patients with schizophrenia and healthy controls
Source: PLoS One. 2017 Mar 23;12(3):e0174073. doi: 10.1371/journal.pone.0174073 (PMC5363914; doi:10.1371/journal.pone.0174073)
Supplement: S1 Data — (XLSX) [file pone.0174073.s005.xlsx]

## Sheet: Sheet1
ID	CRP	BMI	Age	Race	Gender	Education	P_positive	P_negative	P_general	P_total	@1FC	@1PV	@1FL	@1LS	@1DC	@1PC	@1PS	@1OR	Pselectin	Eselectin	Lselectin	Status
UT210	0.5	24.01	23	1	0	6													132.026	18.6429	1092.88	Control
UT246	0.04	21.61	24	1	0	7													86.0615	23.889	828.547	Control
UT253	0.23	22.98	48	1	0	6													175.644	62.8131	932.233	Control
UT254	0.88		33	2	1	6													61.8785	39.9802	658.344	Control
UT256	0.28		22	4	1	5													33.4064	16.8555	913.906	Control
UT262	0.03		25	3	1	6													126.793	26.107	855.197	Control
UT263	0.87	31.64	51	1	1	5													55.2434	4.76351	1030.44	Control
UT287	0.54	23.61	32	3	1	6													114.123	14.4359	687.17	Control
UT428	0.04	36.3	26	2	0	5													71.7328	32.2194	873.121	Control
UT478	0.1	29.53	48	2	1	5													53.2483	27.972	780.434	Control
UT485	0.14	29.34	34	2	1	6													47.5353	32.0799	824.133	Control
UT486	0.71	32.42	36	1	1	5													57.4373	41.018	946.059	Control
UT487	0.04	24.73	25	2	0	6													97.4124	35.0419	625.914	Control
UT507	0.1	38.67	31	3	1	5													107.791	58.5235	983.261	Control
UT516	0.04	24.11	25	1	1	6													38.0539	27.0352	1117.22	Control
UT517	0.07	26.5	26	1	0	5													67.1464	16.2705	2778.49	Control
UT604	0.12	29.89	49	3	1	5													35.7141	16.6208	900.241	Control
UT813	0.35	33.69	39	3	1	7													78.5338	39.5376	1117.22	Control
UT284	0.41	30.21	43	3	1	4																Control
Bi001	0.03	20.1	49	2	0	3	25	15	34	74	51	97.4184	74.81	73	70.53	52	76	78	62.8125	28.2411	562.735	Patient
Bi002	0.18	36.3	39	2	0	5	20	7	27	54	81	86.8549	95.74	83	91.72	90	92	95	80.3034	33.9054	729.006	Patient
Bi003	0.08	29.3	28	2	1	6	25	7	28	60	49	109.466	65.03	76	64.93	69	64	96	98.8519	34.1886	882.13	Patient
Bi004	0.39	28.5	34	2	0	4	21	19	34	74	64	65.2544	74.1	69	77.95	79	89	68	97.4124	36.9097	793.46	Patient
Bi005	0.48	26.8	26	3	0	2	17	8	27	52	73	106.034	106	98	101.2	73	62	94	81.4878	20.849	771.791	Patient
Bi006	0.17		44	1	1	3	20	8	33	61									81.4878	30.1443	780.434	Patient
Bi007			26	2	1	3	14	12	35	61	46	104.008	64.18	76	71.57	46	75	114	80.3034	33.9054	729.066	Patient
Bi008	0.12	24		1	0		15	9	23	47	103	105.862	109.2	83	112.1	124	92	120	100.916	35.9008	586.161	Patient
Bi009	0.53	22.2	41	2	0	3	20	25	23	68									140.624	35.9008	969.254	Patient
Bi010	0.25	29.3	30	1	0	4	25	11	34	70	74	86.6039	110.8	89	81.35	66	76	93	64.313	26.6364	547.298	Patient
Bi011	0.52	30	23	1	0	5	17	20	34	71									149.111	31.385	609.907	Patient
Bi012	0.38	25.6	24	3	0		14	10	27	51									148.213	47.8531	199.087	Patient
Bi013	0.52	37.9	33	2	0	4	7	16	27	50	65	81.0095	76.62	85	87.21	66	79	110	47.5353	10.8451	771.791	Patient
Bi014	0.04	17	55	2	0		21	11	24	56		77.7019	66.69		67.86				81.4878	28.2411	642.06	Patient
Bi015	0.24	25.1	35	2	0	3	23	32	47		57	111.467	72.08	85	75.59	55	73	93	57.0704	14.5488	524.415	Patient
Bi016	0.13	21.9	20	2	0	2	28	30	39	97	60	80.9117	67.28	104	79.93	69	64	97	77.5543	16.8555	229.881	Patient
Bi017	0.38	26.9	20	4	0	3	21	9	30	60	78	82.5857	107.7	77	84.12	92	72	93	192.798	38.6563	793.46	Patient
Bi018	0.88	26.6	40	2	0	3	19	14	34	67	91	67.6948	92.25	90	100.8	129	78	83	76.9678	38.2177	617.893	Patient
Bi019	0.66	20.4	26	1	0	4					104	123.379	88.05	104	106.5	102	112	97	72.5035	19.7378	729.066	Patient
Bi020	0.16	23.6	31	2	0	4													73.6626	24.6659	720.62	Patient
Bi021	0.38	34.8	34	1	0	4	25	15	31	71	46	61.4642	85.61	70	65.21	46	64	91	193.272	45.6969	218.51	Patient
Bi022	0.26	25.4	25	3	0		17	25	33	75	65	84.133	75.41	93	71.85	86	79	82	101.744	49.2531	720.62	Patient
Bi023	0.37	26	22	3	0	4	25	13	42	80	60	84.8359	52.98	88	83.58	59	88	134	55.4255	15.4607	629.937	Patient
Bi024	0.02	25	26	2	0	2	26	10	22	58	46	94.864	56.98	62	55.08	68	70	68	46.3041	6.06806	784.768	Patient
Bi025	0.18	32.6	50	3	1	2	26	11	35	72									74.2436	37.4895	662.436	Patient
Bi026	1.15	31.3	21	2	1	4	13	22	38	73	46	77.9839	80.14	83	52.3	46	60	125	98.8519	25.3182	185.59	Patient
Bi027	0.14	20.9	25	1	0	3	17	17	39	73									126.793	41.9131	724.839	Patient
Bi028	0.07	29.3	30	2	0	4	12	16	26	54	89	95.6801	79.6	124	94.94	90	84	135	105.906	30.97	670.647	Patient
Bi029	0.46	30.4	18	3	1	2	20	28	50	98	46	82.359	56.66	74	62.71	57	56	81	108.841	29.8705	877.621	Patient
Bi030	0.04	32.8	60	2	0	6	14	14	25	53	101	80.6143	106	111	106.3	79	108	132	75.6031	27.5695	617.893	Patient
UT002	0.1		18	2	1	2	14	17	31	62	83	134.464	112.1	105	102.6	64	78	137	123.761	81.8075	841.836	Patient
UT003	0.3		20	3	0	2	15	29	32	76	73	92.8763	110.7	83	81.83	90	69	75	137.525	30.0073	662.436	Patient
MC001	0.09	21.3	19	1	0	3	19	8	22	49									72.8894	21.7243	666.537	Patient
Bi031	0.48	37.2	48	1	0	3	20	12	31	63		66.0594		46	58.1	57	67	54				Patient
Bi032	0.52	35.1	30	3	0	4	16	26	39	81	62	105.9	81.79	117	80.02	52	64	123				Patient
Bi033	0.05	24.5	57	1	1	4	14	7	25	46	67	112.353	84.77	94	80.03	56	86	122				Patient
Bi034	0.07	24.6	53	2	1	4	16	8	30	54	116	122.204	122.66	81	123.61	106	90	135				Patient
Bi035	0.02	25.4	42	2	1	4	28	9	33	70	57	87.6721	55.18	84	81.25	56	67	97				Patient
Bi036	0.13	26.4	24	1	0	4	20	13	28	61	78	110.621	98.77	91	81.4	76	101	97				Patient
										Abbreviation	Full Form
										FC	Cognition Fluid Composite
										TC	Cognition Total Composite Score
										PV	NIH Toolbox Picture Vocabulary Age 3+
										FL	NIH Toolbox Flanker Inhibitory Control and Attention Age 3+
										LS	NIH Toolbox List Sorting Working Memory Age 7+
										DC	NIH Toolbox Dimensional Change Card Sort Age 3+
										PC	NIH Toolbox Pattern Comparison Process Speed 7+
										PS	NIH Toolbox Picture Sequence Memory Age 3+
										OR	NIH Toolbox Oral Reading Recognition ENG Age 7+
								Race
									1=white
									2= Black
									3= Hispanic
									4=Asian
								Education
									1=Grade 6 or less
									2=Grade 7 to 12 (without graduating HS)
									3=Graduated HS (or equivalent)
									4= Part college
									5=Graduated 2 years college
									6=Graduated 4 years college
									7=Part graduate/professional school
									8=Completed graduate/professional school
								Gender
									0=male
									1=female

## Sheet: Sheet2
Bi001
Bi002
Bi003
Bi004
Bi005
Bi006
Bi007
Bi008
Bi009
Bi010
Bi011
Bi012
Bi013
Bi014
Bi015
Bi016
Bi017
Bi018
Bi019
Bi020
Bi021
Bi022
Bi023
Bi024
Bi025
Bi026
Bi027
Bi028
Bi029
Bi030

## Sheet: Sheet3
Bi001
Bi002
Bi003
Bi004
Bi005
Bi006
Bi007
Bi008
Bi009
Bi010
Bi011
Bi012
Bi013
Bi014
Bi015
Bi016
Bi017
Bi018
Bi019
Bi020
Bi021
Bi022
Bi023
Bi024
Bi025
Bi026
Bi027
Bi028
Bi029
Bi030
